# Supplementary material for: Translating Precision Health for Pediatrics: A Scoping Review
Source: Children (Basel). 2023 May 17;10(5):897. doi: 10.3390/children10050897 (PMC10217253; doi:10.3390/children10050897)
Supplement: Supplementary file 1 [file children-10-00897-s001.zip]

Archive with 4 entries (4 files):
- __MACOSX/._Supplementary 1.xlsx
- __MACOSX/._Supplementary 2.xlsx
- Supplementary S1.xlsx
- Supplementary S2.xlsx
