# Supplementary material for: Translating Precision Health for Pediatrics: A Scoping Review
Source: Children (Basel). 2023 May 17;10(5):897. doi: 10.3390/children10050897 (PMC10217253; doi:10.3390/children10050897)
Supplement: Supplementary file 1 [file children-10-00897-s001.zip › Supplementary S1.xlsx]

## Sheet: Sheet1
YEAR	AUTHORS	TITLE	JOURNAL	EXCLUSION REASON
2022	Wang, Di; Lai, Min; Song, Hua; Zhang, Jing-Ying; Zhao, Fen-Ying; Liang, Juan; Xu, Wei-Qun; Tang, Yong-Min; Xu, Xiao-Jun	Integration of Interleukin-6 Improves the Diagnostic Precision of Metagenomic Next-Generation Sequencing for Infection in Immunocompromised Children	Frontiers in Microbiology	Scope too narrow
2022	Vande Voort, Jennifer L.; Orth, Scott S.; Shekunov, Julia; Romanowicz, Magdalena; Geske, Jennifer R.; Ward, Jessica A.; Leibman, Nicole I.; Frye, Mark A.; Croarkin, Paul E.	A Randomized Controlled Trial of Combinatorial Pharmacogenetics Testing in Adolescent Depression	Journal of the American Academy of Child and Adolescent Psychiatry	Scope too narrow
2022	Zolk, Oliver; von dem Knesebeck, Annika; Graf, Norbert; Simon, Thorsten; Hero, Barbara; Abdul-Khaliq, Hashim; Abd El Rahman, Mohamed; Spix, Claudia; Mayer, Benjamin; Elsner, Susanne; Gebauer, Judith; Langer, Thorsten	Cardiovascular Health Status And Genetic Risk In Survivors of Childhood Neuroblastoma and Nephroblastoma Treated With Doxorubicin: Protocol of the Pharmacogenetic Part of the LESS-Anthra Cross-Sectional Cohort Study	JMIR research protocols	Scope too narrow
2022	Sacks, Leonard; Kunkoski, Elizabeth; Noone, Marianne	Digital Health Technologies in Pediatric Trials	Therapeutic Innovation & Regulatory Science	Scope too narrow
2021	Bekheirnia, Nasim; Glinton, Kevin E.; Rossetti, Linda; Manor, Joshua; Chen, Wuyan; Lamb, Dolores J.; Braun, Michael C.; Bekheirnia, Mir Reza	Clinical Utility of Genetic Testing in the Precision Diagnosis and Management of Pediatric Patients with Kidney and Urinary Tract Diseases	Kidney360	Scope too narrow
2021	Xiong, Ye; Mizuno, Tomoyuki; Colman, Ruben; Hyams, Jeffrey; Noe, Joshua D.; Boyle, Brendan; Tsai, Yi-Ting; Dong, Min; Jackson, Kimberly; Punt, Nieko; Rosen, Michael J.; Denson, Lee A.; Vinks, Alexander A.; Minar, Phillip	Real-World Infliximab Pharmacokinetic Study Informs an Electronic Health Record-Embedded Dashboard to Guide Precision Dosing in Children with Crohn's Disease	Clinical Pharmacology and Therapeutics	Not related (missing one or more of: pediatrics, precision medicine, and/or translational pathway)
2021	Pinto, Navin; Navarro, Sandi L.; Rimorin, Christine; Wurscher, Michelle; Hawkins, Douglas S.; McCune, Jeannine S.	Pharmacogenomic associations of cyclophosphamide pharmacokinetic candidate genes with event-free survival in intermediate-risk rhabdomyosarcoma: A report from the Children's Oncology Group	Pediatric Blood & Cancer	Scope too narrow
2021	Li, Ling; Zhu, Min; Li, De-Yi; Guo, Hong-Li; Hu, Ya-Hui; Xu, Ze-Yue; Jing, Xia; Chen, Feng; Zhao, Fei; Li, Yun-Man; Xu, Jing; Jiao, Zheng	Dose tailoring of tacrolimus based on a non-linear pharmacokinetic model in children with refractory nephrotic syndrome	International Immunopharmacology	Scope too narrow
2021	Odum, James D.; Wong, Hector R.; Stanski, Natalja L.	A Precision Medicine Approach to Biomarker Utilization in Pediatric Sepsis-Associated Acute Kidney Injury	Frontiers in Pediatrics	Scope too narrow
2021	Zaytseva, Margarita; Papusha, Ludmila; Novichkova, Galina; Druy, Alexander	Molecular Stratification of Childhood Ependymomas as a Basis for Personalized Diagnostics and Treatment	Cancers	Scope too narrow
2021	Taylor, Zachary L.; Vang, Jesper; Lopez-Lopez, Elixabet; Oosterom, Natanja; Mikkelsen, Torben; Ramsey, Laura B.	Systematic Review of Pharmacogenetic Factors That Influence High-Dose Methotrexate Pharmacokinetics in Pediatric Malignancies	Cancers	Scope too narrow
2021	Del Pozzo, Giovanna; Farina, Federica; Picascia, Stefania; Laezza, Mariavittoria; Vitale, Serena; Gianfrani, Carmen	HLA class II genes in precision-based care of childhood diseases: what we can learn from celiac disease	Pediatric Research	Scope too narrow
2021	Motevalli, Mohamad; Drenowatz, Clemens; Tanous, Derrick R.; Khan, Naim Akhtar; Wirnitzer, Katharina	Management of Childhood Obesity-Time to Shift from Generalized to Personalized Intervention Strategies	Nutrients	Not related (missing one or more of: pediatrics, precision medicine, and/or translational pathway)
2021	Parker, Lauren E.; Landstrom, Andrew P.	The clinical utility of pediatric cardiomyopathy genetic testing: From diagnosis to a precision medicine-based approach to care	Progress in Pediatric Cardiology	Scope too narrow
2021	Ramphul, Manisha; Lo, David K. H.; Gaillard, Erol A.	Precision Medicine for Paediatric Severe Asthma: Current Status and Future Direction	Journal of Asthma and Allergy	Scope too narrow
2021	Byrne, Susan; Enright, Noelle; Delanty, Norman	Precision therapy in the genetic epilepsies of childhood	Developmental Medicine and Child Neurology	Scope too narrow
2021	van Tilburg, Cornelis M.; Pfaff, Elke; Pajtler, Kristian W.; Langenberg, Karin P. S.; Fiesel, Petra; Jones, Barbara C.; Balasubramanian, Gnana Prakash; Stark, Sebastian; Johann, Pascal D.; Blattner-Johnson, Mirjam; Schramm, Kathrin; Dikow, Nicola; Hirsch, Steffen; Sutter, Christian; Grund, Kerstin; von Stackelberg, Arend; Kulozik, Andreas E.; Lissat, Andrej; Borkhardt, Arndt; Meisel, Roland; Rein…	The Pediatric Precision Oncology INFORM Registry: Clinical Outcome and Benefit for Patients with Very High-Evidence Targets	Cancer Discovery	Scope too narrow
2021	Salzer, Elisabeth; Hutter, Caroline	Therapy concepts in the context of precision medicine for pediatric malignancies—children are not adults	memo - Magazine of European Medical Oncology	Scope too narrow
2021	Osei, Ernest; Al-Ani, Nidaa; Al-Asady, Aladdin; Dang, Susan	Liquid biomarkers for the management of paediatric neuroblastoma: an approach to personalised and targeted cancer therapy	Journal of Radiotherapy in Practice	Scope too narrow
2022	Uittenboogaard, Aniek; Neutel, Céline L. G.; Ket, Johannes C. F.; Njuguna, Festus; Huitema, Alwin D. R.; Kaspers, Gertjan J. L.; van de Velde, Mirjam E.	Pharmacogenomics of Vincristine-Induced Peripheral Neuropathy in Children with Cancer: A Systematic Review and Meta-Analysis	Cancers	Scope too narrow
2022	Moro, Domenico; Schlander, Michael; Telser, Harry; Sola-Morales, Oriol; Clark, Michael David; Olaye, Andrew; Camp, Charlotte; Jain, Mohit; Butt, Thomas; Bakshi, Sumeet	Evaluating discrete choice experiment willingness to pay [DCE-WTP] analysis and relative social willingness to pay [RS-WTP] analysis in a health technology assessment of a treatment for an ultra-rare childhood disease [CLN2]	Expert Review of Pharmacoeconomics & Outcomes Research	Scope too narrow
2022	Gye, Amy; Goodall, Stephen; De Abreu Lourenco, Richard	A Systematic Review of Health Technology Assessments of Chimeric Antigen Receptor T-Cell Therapies in Young Compared With Older Patients	Value in Health: The Journal of the International Society for Pharmacoeconomics and Outcomes Research	Scope too narrow
2021	Schmidt, David E.; Heitink-Pollé, Katja M. J.; Bruin, Marrie C. A.; de Haas, Masja	Intravenous immunoglobulins (IVIg) in childhood immune thrombocytopenia: towards personalized medicine—a narrative review	Annals of Blood	Scope too narrow
2020	Reaman G, Karres D, Ligas F, Lesa G, Casey D, Ehrlich L, Norga K, Pazdur R	Accelerating the Global Development of Pediatric Cancer Drugs: A Call to Coordinate the Submissions of Pediatric Investigation Plans and Pediatric Study Plans to the European Medicines Agency and US Food and Drug Administration	J Clin Oncol	Scope too narrow
2019	Blasco-Fontecilla H	Clinical utility of pharmacogenetic testing in children and adolescents with severe mental disorders	J Neural Transm (Vienna)	Scope too narrow
2020	Cardona AF, Arrieta O, Ruiz-Patiño A, Sotelo C, Zamudio-Molano N, Zatarain-Barrón ZL, Ricaurte L, Raez L, Álvarez MPP, Barrón F, Rojas L, Rolfo C, Karachaliou N, Molina-Vila MA, Rosell R.	Precision medicine and its implementation in patients with NTRK fusion genes: perspective from developing countries	Ther Adv Respir Dis	Not related (missing one or more of: pediatrics, precision medicine, and/or translational pathway)
2018	Landgraf JM, van Grieken A, Raat H	Giving voice to the child perspective: psychometrics and relative precision findings for the Child Health Questionnaire self-report short form (CHQ-CF45)	Qual Life Res	Not related (missing one or more of: pediatrics, precision medicine, and/or translational pathway)
2018	Stocco G	Perspectives on rational drug design and therapy for pediatric precision medicine	Curr Med Chem	Scope too narrow
2020	Fink EL, Clark RSB, Panigrahy A, Berger R, Wisnowski J, Bluml S, Maloney D, Rubin P, Haller T, Bayir H, Beers SR, Kochanek PM, Fabio A	Personalising Outcomes after Child Cardiac Arrest (POCCA): design and recruitment challenges of a multicentre, observational study	BMJ Open	Scope too narrow
2015	Kim T, Han N, Sohn M, Oh JM, Lee EK, Ji E, Kim IW	Pharmacogenomic Biomarker Information in FDA-approved Paediatric Drug Labels	Basic Clin Pharmacol Toxicol.	Scope too narrow
2016	Green DJ, Mummaneni P, Kim IW, Oh JM, Pacanowski M, Burckart GJ.	Pharmacogenomic Information in FDA-Approved Drug Labels: Application to Pediatric Patients	Clin Pharmacol Ther.	Scope too narrow
2010	Loo TT, Ross CJ, Sistonen J, Visscher H, Madadi P, Koren G, Hayden MR, Carleton BC.	Pharmacogenomics and active surveillance for serious adverse drug reactions in children	Pharmacogenomics	Scope too narrow
2020	Printz C	Precision medicine for pediatric cancers lags behind that for adult cancers: Citing hurdles in clinical trial recruitment and drug development, researchers are exploring ways to close gaps	Cancer	Scope too narrow
2018	Tsoli M, Wadham C, Pinese M, Failes T, Joshi S, Mould E, Yin JX, Gayevskiy V, Kumar A, Kaplan W, Ekert PG, Saletta F, Franshaw L, Liu J, Gifford A, Weber MA, Rodriguez M, Cohn RJ, Arndt G, Tyrrell V, Haber M, Trahair T, Marshall GM, McDonald K, Cowley MJ, Ziegler DS.	Integration of genomics, high throughput drug screening, and personalized xenograft models as a novel precision medicine paradigm for high risk pediatric cancer	Cancer Biol Ther	Scope too narrow
2017	Touma M, Reemtsen B, Halnon N, Alejos J, Finn JP, Nelson SF, Wang Y.	A Path to Implement Precision Child Health Cardiovascular Medicine	Front Cardiovasc Med	Scope too narrow
2021	Claudio-Campos K, Padrón A, Jerkins G, Nainaparampil J, Nelson R, Martin A, Wiisanen K, Smith DM, Strekalova Y, Marsiske M, Cicali EJ, Cavallari LH, Mathews CA.	Acceptability, Feasibility, and Utility of Integrating Pharmacogenetic Testing into a Child Psychiatry Clinic	Clin Transl Sci.	Scope too narrow
2021	Duncan H, Hudson AP	Implementation of a paediatric early warning system as a complex health technology intervention.	Arch Dis Child	Not related (missing one or more of: pediatrics, precision medicine, and/or translational pathway)
2020	Maamari D, El-Khoury H, Saifi O, Muwakkit SA, Zgheib NK.	Implementation of Pharmacogenetics to Individualize Treatment Regimens for Children with Acute Lymphoblastic Leukemia	Pharmgenomics Pers Med	Scope too narrow
2008	Baker JN, Hinds PS, Spunt SL, Barfield RC, Allen C, Powell BC, Anderson LH, Kane JR.	Integration of palliative care practices into the ongoing care of children with cancer: Individualized care planning and coordination	Pediatr Clin North Am	Not related (missing one or more of: pediatrics, precision medicine, and/or translational pathway)
2020	Fishe JN, Higley RK, Casey D, Hogans L, Wylie TW, Hendry PL, Henson M, Bertrand A, Blake KV.	Methods and implementation of a pediatric asthma pharmacogenomic study in the emergency department setting	Pharmacogenet Genomics	Scope too narrow
2020	Frymoyer A, Schwenk HT, Zorn Y, Bio L, Moss JD, Chasmawala B, Faulkenberry J, Goswami S, Keizer RJ, Ghaskari S.	Model-Informed Precision Dosing of Vancomycin in Hospitalized Children: Implementation and Adoption at an Academic Children’s Hospital	Front Pharmacol.	Scope too narrow
2019	Pavlovic S, Kotur N, Stankovic B, Zukic B, Gasic V, Dokmanovic L	Pharmacogenomic and Pharmacotranscriptomic Profiling of Childhood Acute Lymphoblastic Leukemia: Paving the Way to Personalized Treatment	Genes (Basel)	Scope too narrow
2018	Lewis T, Leeder JS	Pharmacogenomics and implementation of precision therapeutics in the neonatal ICU: A new frontier?	Pharmacogenomics	Scope too narrow
2005	Ziegler DS, Dalla Pozza L, Waters KD, Marshall GM.	Advances in childhood leukaemia: Successful clinical-trials research leads to individualised therapy	Med J Aust	Scope too narrow
2019	Neely J, Kim S	Advances Toward Precision Medicine in Juvenile Dermatomyositis	Curr Rheumatol Rep	Scope too narrow
2019	Maruf AA, Greenslade A, Arnold PD, Bousman C	Antidepressant pharmacogenetics in children and young adults: A systematic review	J Affect Disord	Scope too narrow
2019	Ding WY, Beresford MW, Saleem MA, Ramanan AV	Big data and stratified medicine: What does it mean for children?	Arch Dis Child	Scope too narrow
2020	Karres D, Lesa G, Ligas F, Annunen P, van Dartel M, Demolis P, Galluzzo S, Herold R, van Criekingen OK, Stoyanova-Beninska V, Norga K.	Can a Multistakeholder Prioritization Structure Support Regulatory Decision Making? A Review of Pediatric Oncology Strategy Forums Reflecting on Challenges and Opportunities of this Concept	Clin Pharmacol Ther	Not related (missing one or more of: pediatrics, precision medicine, and/or translational pathway)
2019	Goldfeld S, Gray S, Azpitarte F, Cloney D, Mensah F, Redmond G, Williams K, Woolfenden S, O'Connor M	Driving Precision Policy Responses to Child Health and Developmental Inequities	Health Equity	Scope too narrow
2017	Pearson ADJ, Pfister SM, Baruchel A, Bourquin JP, Casanova M, Chesler L, Doz F, Eggert A, Geoerger B, Jones DTW, Kearns PR, Molenaar JJ, Morland B, Schleiermacher G, Schulte JH, Vormoor J, Marshall LV, Zwaan CM, Vassal G; Executive and Biology Committees of the Innovative Therapies for Children with Cancer European Consortium	From class waivers to precision medicine in paediatric oncology	Lancet Oncol.	Scope too narrow
2017	Tasian SK, Hunger SP	Genomic characterization of paediatric acute lymphoblastic leukaemia: an opportunity for precision medicine therapeutics	Br J Haematol	Scope too narrow
2019	Kyr M, Polaskova K, Kuttnerova Z, Merta T, Neradil J, Berkovcova J, Horky O, Jezova M, Veselska R, Klement GL, Valik D, Sterba J.	Individualization of Treatment Improves the Survival of Children With High-Risk Solid Tumors: Comparative Patient Series Analysis in a Real-Life Scenario	Front Oncol.	Scope too narrow
2013	Hawcutt DB, Thompson B, Smyth RL, Pirmohamed M.	Paediatric pharmacogenomics: an overview	Arch Dis Child.	Scope too narrow
2021	Gregornik D, Salyakina D, Brown M, Roiko S, Ramos K.	Pediatric pharmacogenomics: challenges and opportunities: on behalf of the Sanford Children’s Genomic Medicine Consortium	Pharmacogenomics J.	Scope too narrow
2016	Selt F, Deiß A, Korshunov A, Capper D, Witt H, van Tilburg CM, Jones DT, Witt R, Sahm F, Reuss D, Kölsche C, Ecker J, Oehme I, Hielscher T, von Deimling A, Kulozik AE, Pfister SM, Witt O, Milde T.	Pediatric Targeted Therapy: Clinical Feasibility of Personalized Diagnostics in Children with Relapsed and Progressive Tumors	Brain Pathol.	Scope too narrow
2020	Perez-Garcia J, Espuela-Ortiz A, Lorenzo-Diaz F, Pino-Yanes M.	Pharmacogenetics of Pediatric Asthma: Current Perspectives	Pharmgenomics Pers Med.	Scope too narrow
2021	Elzagallaai AA, Carleton BC, Rieder MJ.	Pharmacogenomics in Pediatric Oncology: Mitigating Adverse Drug Reactions While Preserving Efficacy	Annu Rev Pharmacol Toxicol.	Scope too narrow
2016	Mlakar V, Huezo-Diaz Curtis P, Satyanarayana Uppugunduri CR, Krajinovic M, Ansari M.	Pharmacogenomics in Pediatric Oncology: Review of Gene-Drug Associations for Clinical Use.	Int J Mol Sci.	Scope too narrow
2020	Perez-Garcia J, Herrera-Luis E, Lorenzo-Diaz F, González M, Sardón O, Villar J, Pino-Yanes M.	Precision Medicine in Childhood Asthma: Omic Studies of Treatment Response	Int J Mol Sci.	Scope too narrow
2020	Wu Y, Perng W, Peterson KE.	Precision Nutrition and Childhood Obesity: A Scoping Review	Metabolites	Scope too narrow
2012	Wolff JE, Brown RE, Buryanek J, Pfister S, Vats TS, Rytting ME.	Preliminary experience with personalized and targeted therapy for pediatric brain tumors	Pediatr Blood Cancer.	Scope too narrow
2017	Dupain C, Harttrampf AC, Urbinati G, Geoerger B, Massaad-Massade L.	Relevance of Fusion Genes in Pediatric Cancers: Toward Precision Medicine	Mol Ther Nucleic Acids.	Scope too narrow
2020	Pearson ADJ, Karres D, Reaman G, DuBois SG, Knox L, Scobie N, Vassal G.	The RACE to accelerate drug development for children with cancer	Lancet Child Adolesc Health	Scope too narrow
2018	Weidenbusch B, Richter GHS, Kesper MS, Guggemoos M, Gall K, Prexler C, Kazantsev I, Sipol A, Lindner L, Nathrath M, Witt O, Specht K, Beitinger F, Knebel C, Hosie S, von Eisenhardt-Rothe R, Weichert W, Luettichau IT, Burdach S.	Transcriptome based individualized therapy of refractory pediatric sarcomas: Feasibility, tolerability and efficacy	Oncotarget.	Scope too narrow
