# Supplementary material for: Translating Precision Health for Pediatrics: A Scoping Review
Source: Children (Basel). 2023 May 17;10(5):897. doi: 10.3390/children10050897 (PMC10217253; doi:10.3390/children10050897)
Supplement: Supplementary file 1 [file children-10-00897-s001.zip › Supplementary S2.xlsx]

## Sheet: Sheet1
Author(s)	Title	Abstract	Year	Type of Paper	Jurisdiction(s)	Aim/Purpose	Methods	Pop. & Sample Size (if applicable)	Disease Domain (if relevant)
Giesbertz, Noor A. A.; Melham, Karen; Kaye, Jane; van Delden, Johannes J. M.; Bredenoord, Annelien L.	Personalized assent for pediatric biobanks	{Pediatric biobanking is considered important for generating biomedical knowledge and improving (pediatric) health care. However, the inclusion of children's samples in biobanks involves specific ethical issues. One of the main concerns is how to appropriately engage children in the consent procedure. We suggest that children should be involved through a personalized assent procedure, which means…	2016	Best Practice Guidelines	The Netherlands	To provide guidance on how to put personalized assent into pediatric biobanking practice and consider both the content and process of personalized assent.	N/A	N/A	N/A
Lowry, J.A., Steven Leeder, J.	Application of pharmacogenetics and pharmacogenomics in pediatrics: What makes children different?	N/A	2012	Book chapter	USA	To (1) describe some fundamental differences between children and adults that have an impact on the applicaton of pharmacogenetics and pharmacogenomics in a pediatric context, and (2) present a general paradigm that can be used as an aid to proactively assess the contribution of ontogeny and genetic variation for drug-related issues in children.	N/A	N/A	N/A
W. J. Ungar	Technology assessment at sickkids (TASK): A health technology assessment research unit devoted to child health in Canada	Children possess unique characteristics that set them apart from adults and that create challenges for the conduct of HTA for hospital-based, community-based and regional policy decision-making. Evidence cannot be extrapolated from adult studies for policy-making governing child health. Methods for child health economic evaluation and HTA need to be improved to ensure that adoption and policy dec…	2017	Book chapter (overview of a research unit)	Canada	To briefly discuss the unique aspects of HTA in children, describe the structure and processes within TASK for conducting HTA, present the aims of TASK illustrated with examples of completed studies, and share lessons learned and a vision for the future.	N/A	N/A	N/A
V. Costa and W. J. Ungar	Health Technology Assessment in Child Health	The generation of high quality evidence, while a necessary condition for informed allocation decision-making, is not sufficient. Health technology assessment (HTA) is a discipline which considers not only the production of high quality health economic evidence, but also the consumption of that evidence by decision and policy makers. The first half of the chapter begins with a definition of HTA an…	2010	Book Chapter (Review)	Canada	To define and describe HTA and its global applications, consider the challenges for child health, and discuss its value for policy decision-making	N/A	N/A	N/A
Leeder, J.S., Lantos, J., Spielberg, S.P.	Conference Scene: Pediatric pharmacogenomics and personalized medicine	A major challenge for clinicians, pharmaceutical companies and regulatory agencies is to better understand the relative contributions of ontogeny and genetic variation to observed variability in drug disposition and response across the pediatric age spectrum from preterm and term newborns, to infants, children and adolescents. Extrapolation of adult experience with pharmacogenomics and personaliz…	2010	Conference Proceedings	USA	The primary goals of the inaugural meeting were: to bring together clinicians, basic and translational scientists and allied healthcare practitioners, and engage in a multi- and cross-disciplinary dialog aimed at implementing personalized medicine in pediatric settings; to provide a forum for the presentation and the dissemination of research related to the application of pharmacogenomic strategi…	N/A	N/A	N/A
W. J. Ungar, L. A. Prosser and H. F. Burnett	Values and evidence colliding: health technology assessment in child health	N/A	2013	Editorial	Canada	N/A	N/A	N/A	N/A
J. R. Hansford	Personalised medicine in paediatric oncology: Ethical practice outside the clinical trial framework?	Modern paediatric oncology practice has rapidly evolved from a fatal condition at diagnosis in the 1940s to modern survival rates of over 80%. With the advent of the ‘omics’ era and modern diagnostics platforms, we can now determine many of the molecular driving mechanisms of malignancy. Current molecular diagnostics trials PRISM and AIM/MNP, open in Australia, allow accurate diagnosis and determ…	2019	Opinion	Australia	To consider challenges and ethical concerns associated with clinical trials in pediatric oncology PM and practicing outside the traditional clinical trial framework	N/A	N/A	Oncology
Issa, Amalia M.; Aboushawareb, Sarah Ae; Eisenstat, David D.; Guilcher, Greg Mt; Liu, Geoffrey; Rassekh, S. Rod; Strahlendorf, Caron; Tallen, Gesche; Tanoshima, Reo; Carleton, Bruce	Deliberations about clinical pharmacogenetic testing in pediatric oncology	This article summarizes the background, content and outcomes of a special meeting that was convened among oncologists and scientists to discuss the role of pharmacogenetic (PGx) testing in pediatric clinical oncology practice. This meeting provided an opportunity for what the lead author (AM Issa) refers to as the 'voice of the clinician' dynamic to be amplified in order to better understand how …	2021	Opinion	Canada	Summarizes the background, content and outcomes of a special meeting that was convened	Physician meeting -> discussion recorded	n=7 oncologists	Oncology
O. Mordechai and M. Weyl-Ben-Arush	Precision Medicine in Relapsed and Refractory Childhood Cancers: Single-center Experience, Literature Review, and Meta-analysis	Objective: To date, the understanding of pediatric tumor genomics and how these genetic aberrations correlate with clinical outcome is lacking. Here, we report our experience with the next-generation sequencing (NGS) test program and discuss implications for the inclusion of molecular profiling into clinical pediatric oncology trials. We also aimed to explore studies on NGS in pediatric cancers a…	2018	Primary data collection	Israel	To report exprience with the next-generation sequencing (NGS) test program and discuss implications for the inclusion of molecular profiling into clinical pediatric oncology trials. Also aimed to explore studies on NGS in pediatric cancers and to quantify the variability of finding actionable mutations and the clinical implications.	Retrospective case series of all patients whose tumor tissue underwent NGS tests during treatment, as well as review of the literature, and meta-analysis	37 patients for case series (age 0-40); 4 studies included in the meta-analysis	Oncology
Jose, Rony; Rooney, Robert; Nagisetty, Naga; Davis, Robert; Hains, David	Biorepository and integrative genomics initiative: designing and implementing a preliminary platform for predictive, preventive and personalized medicine at a pediatric hospital in a historically disadvantaged community in the USA	Current healthcare is evolving to emphasize cost-effective care by leveraging results and outcomes of genomic and other advanced research efforts in clinical care and preventive health planning. Through a collaborative effort between the University of Tennessee Health Science Center (UTHSC) and Le Bonheur Children's Hospital (LBCH), the Biorepository and Integrative Genomics (BIG) Initiative was …	2018	Primary data collection	USA	To describe the steps required to establish a pediatric-based DNA biorepositiory that can serve as a afoundation for successful development of delivery platforms for predictive, preventive, and personalized medical services in Memphis, Tennessee	N/A	N/A	N/A
Bourgeois, Florence T.; Avillach, Paul; Kong, Sek Won; Heinz, Michelle M.; Tran, Tram A.; Chakrabarty, Ramkrishna; Bickel, Jonathan; Sliz, Piotr; Borglund, Erin M.; Kornetsky, Susan; Mandl, Kenneth D.	Development of the Precision Link Biobank at Boston Children's Hospital: Challenges and Opportunities	{Increasingly, biobanks are being developed to support organized collections of biological specimens and associated clinical information on broadly consented, diverse patient populations. We describe the implementation of a pediatric biobank, comprised of a fully-informed patient cohort linking specimens to phenotypic data derived from electronic health records (EHR). The Biobank was launched aft…	2017	Primary data collection	USA	A report on the development of the precision link Biobank at Boston Children's Hospitals, including the challenges encountered and future opportunities	Pediatric biobank	4900 patients (Mean Age, Years (95% CI: 12.1 (11.8–12.3))	N/A
Worst, Barbara C.; van Tilburg, Cornelis M.; Balasubramanian, Gnana Prakash; Fiesel, Petra; Witt, Ruth; Freitag, Angelika; Boudalil, Miream; Previti, Christopher; Wolf, Stephan; Schmidt, Sabine; Chotewutmontri, Sasithorn; Bewerunge-Hudler, Melanie; Schick, Matthias; Schlesner, Matthias; Hutter, Barbara; Taylor, Lenka; Borst, Tobias; Sutter, Christian; Bartram, Claus R.; Milde, Till; Pfaff, Elke; …	Next-generation personalised medicine for high-risk paediatric cancer patients - The INFORM pilot study	{The `Individualized Therapy for Relapsed Malignancies in Childhood' (INFORM) precision medicine study is a nationwide German program for children with high-risk relapsed/refractory malignancies, which aims to identify therapeutic targets on an individualised basis. In a pilot phase, reported here, we developed the logistical and analytical pipelines necessary for rapid and comprehensive molecula…	2016	Primary data collection	Germany	Proof of concept paper for personalized therapy in oncology; goals were to (i) establish logistics for real-time moelcular analysis and target indication and (ii) assess relapsed high-risk paediatric malignancies with respect to patterns of potential drug targets	Molecular profiling of tumors to inform treatment and comparative primary relapse analysis	57 patients from 20 centers (average age was 13 years, with 14 young adults (>18 years) included)	Oncology
Avard, D.; Silverstein, T.; Sillon, G.; Joly, Y.	Researchers' Perceptions of the Ethical Implications of Pharmacogenomics Research with Children	{Background: This paper presents the results of an exploratory qualitative study that assesses Canadian pediatric researchers' perceptions of a pre-selected group of ethical issues raised by pharmacogenomics research with children. Methods: As a pilot study, we conducted semi-structured telephone interviews with Canadian pediatric pharmacogenomic researchers. The interviews were guided by the fol…	2009	Primary data collection	Canada	To assess Canadian pediatric researchers' perceptions of a pre-selected group of ethical issues raised by pharmacogenomics research with children.	Qualitative study; Semi-structured telephone interviews	8 pediatric pharmacogenomics researchers in Canada	N/A
Dagar, Anjali; Cherlopalle, Suneela; Ahuja, Veena; Senko, Lillian; Butler, Robert S.; Austerman, Joseph; Anand, Amit; Falcone, Tatiana	Real-world experience of using combinatorial pharmacogenomic test in children and adolescents with depression and anxiety	OBJECTIVE: To evaluate the real-world impact of using a commercially available combinatorial pharmacogenomic (CPGx) test on medication management and clinical outcomes in children and adolescents treated at a tertiary care psychiatry practice. METHODS: A retrospective cohort study using our prospectively maintained database of patients undergoing CPGx testing was performed. Only patients with cli…	2022	Primary data collection	USA	To evaluate the real-world impact of using a commercially available combinatorial pharmacogenomic	Retrospective cohort study	n=281 patients (average age 15.8 ± 4.5 years)	Psychiatry
Gargallo, P.; Bautista, F.; Juan-Ribelles, A.; Izquierdo, E.; Soriano, A.; de Rojas, T.; Escudero, A.; Lavarino, C.; Solano, P.; Hladun, R.; Rubio-San-Simón, A.; Martínez-Romera, I.; Calabria, I.; Olaciregui, N. G.; Castañeda-Heredia, A.; de Álava, E.; Pérez-Martínez, A.; Astigarraga, I.; Patiño-García, A.; Alonso, J.; Fernández-Teijeiro, A.; Cañete, A.; Moreno, L.	Current status of precision medicine in pediatric oncology in Spain: a consensus report by the Spanish Society of Paediatric Haematology and Oncology (SEHOP)	The study analyzes the current status of personalized medicine in pediatric oncology in Spain. It gathers national data on the tumor molecular studies and genomic sequencing carried out at diagnosis and at relapse, the centers that perform these studies, the technology used and the interpretation and clinical applicability of the results. Current challenges and future directions to achieve a coor…	2022	Primary data collection	Spain	Analyze the current status of personalized medicine in pediatric oncology in Spain.	National survey to healthcare professionals	n =38 experienced pediatric oncologists	Oncology
Waldman, Larissa; Hancock, Kelly; Gallinger, Bailey; Johnstone, Brittney; Brunga, Ledia; Malkin, David; Barrera, Maru; Villani, Anita	Perspectives and Experiences of Parents and Adolescents Who Participate in a Pediatric Precision Oncology Program: "When You Feel Helpless, This Kind of Thing Is Very Helpful"	PURPOSE: The SickKids Cancer Sequencing (KiCS) Program, launched in 2016, evaluates the clinical utility of paired tumor/germline Next-Generation Sequencing (NGS) in pediatric oncology patients with hard-to-cure and rare cancers. In anticipation of further widespread adoption of NGS, we aimed to characterize the experiences and perspectives of adolescents and parents of patients who have already …	2022	Primary data collection	Canada	Characterize the experiences and perspectives of adolescents and parents of patients who have already undergone NGS evaluation at KiCS, focusing on the psychosocial impact and personal utility.	Semistructured interviews	n=22 parents, n=10 adolescents (age 12-18 years)	Oncology
Liko, Ina; Lee, Yee Ming; Stutzman, Danielle L.; Blackmer, Allison B.; Deininger, Kimberly M.; Reynolds, Ann M.; Aquilante, Christina L.	Providers' perspectives on the clinical utility of pharmacogenomic testing in pediatric patients	Aim: To assess providers' knowledge, attitudes, perceptions, and experiences related to pharmacogenomic (PGx) testing in pediatric patients. Materials & methods: An electronic survey was sent to multidisciplinary healthcare providers at a pediatric hospital. Results: Of 261 respondents, 71.3% were slightly or not at all familiar with PGx, despite 50.2% reporting prior PGx education or training. M…	2021	Primary data collection	USA	To assess providers’ knowledge, attitudes, perceptions, and experiences related to pharmacogenomic (PGx) testing in pediatric patients.	Electronic survey to healthcare providers	n=261 healthcare providers
Gill, Pritmohinder S.; Yu, Feliciano B.; Porter-Gill, Patricia A.; Boyanton, Bobby L.; Allen, Judy C.; Farrar, Jason E.; Veerapandiyan, Aravindhan; Prodhan, Parthak; Bielamowicz, Kevin J.; Sellars, Elizabeth; Burrow, Andrew; Kennedy, Joshua L.; Clothier, Jeffery L.; Becton, David L.; Rule, Don; Schaefer, G. Bradley	Implementing Pharmacogenomics Testing: Single Center Experience at Arkansas Children's Hospital	Pharmacogenomics (PGx) is a growing field within precision medicine. Testing can help predict adverse events and sub-therapeutic response risks of certain medications. To date, the US FDA lists over 280 drugs which provide biomarker-based dosing guidance for adults and children. At Arkansas Children's Hospital (ACH), a clinical PGx laboratory-based test was developed and implemented to provide gu…	2021	Primary data collection	USA	Pharmacogenomics at Arkansas Children's Hospital (ACH).	Clinical pharmacogenomics programs established	n=49 patient parents
A. E. Denburg, M. Giacomini, W. Ungar and J. Abelson	Ethical and Social Values for Paediatric Health Technology Assessment and Drug Policy	BACKGROUND: Public policy approaches to funding paediatric medicines in advanced health systems remain understudied. In particular, the ethical and social values dimensions of health technology assessment (HTA) and drug coverage decisions for children have received almost no attention in research or policy. METHODS: To elicit and understand the social values that influence decision-making for pub…	2022	Primary data collection	Canada	To elicit and understand the social values that influence decision-making for public funding of paediatric drugs.	Semi-structured interviews with stratified purposive sample of stakeholders	22 stakeholders involved with or affected by drug funding decisions for children at the provincial (Ontario) and national levels in Canada	N/A
C. N. Cacioppo, A. E. Chandler, M. C. Towne, A. H. Beggs and I. A. Holm	Expectation versus Reality: The impact of utility on emotional outcomes after returning individualized genetic research results in pediatric rare disease research, a qualitative interview study	Purpose Much information on parental perspectives on the return of individual research results (IRR) in pediatric genomic research is based on hypothetical rather than actual IRR. Our aim was to understand how the expected utility to parents who received IRR on their child from a genetic research study compared to the actual utility of the IRR received. Methods We conducted individual telephone i…	2016	Primary data collection	USA	To understand how the expected utility to parents who received individual research results (IRR) on their child from a genetic research study compared to the actual utility of the IRR received.	Semi-structured telephone interviews with parents who received IRR on their child	9 parents (3 couples and 3 individual parents; 6 families total)	Rare Disease
M. C. McCarthy, R. De Abreu Lourenco, L. J. McMillan, E. Meshcheriakova, A. Cao and L. Gillam	Finding Out What Matters in Decision-Making Related to Genomics and Personalized Medicine in Pediatric Oncology: Developing Attributes to Include in a Discrete Choice Experiment	Background: Treatment decision-making in pediatric oncology can be complex. Recent advances in genome sequencing and novel or ‘personalized’ therapies potentially increases the complexity of decision-making and treatment options. Objectives: This study explored the views and experiences of healthcare providers (HCPs) and parents with respect to decision-making in difficult-to-treat cancers, inclu…	2020	Primary data collection	International	To explore the views and experiences of healthcare providers (HCPs) and parents with respect to decision-making in difficult-to-treat cancers, including genomic decision-making	Two-phase qualitative study; Oncologists and nurses and parents of children with relapsed and refractory cancers were interviewed using a semi-structured interview guide	22 HCPs (15 oncologists, 7 nurses from 11 oncology centers across Australia and New Zealand); 19 parents (two parents from one family) and 1 young adult patient (total parent sample, n = 20)	Oncology
M. H. Harris, S. G. DuBois, J. L. G. Bender, A. Kim, B. D. Crompton, E. Parker, I. P. Dumont, A. L. Hong, D. J. Guo, A. Church, K. Stegmaier, C. M. Roberts, S. Shusterman, W. B. London, L. E. MacConaill, N. I. Lindeman, L. Diller, C. Rodriguez-Galindo and K. A. Janeway	Multicenter Feasibility Study of Tumor Molecular Profiling to Inform Therapeutic Decisions in Advanced Pediatric Solid Tumors The Individualized Cancer Therapy (iCat) Study	IMPORTANCE Pediatric cancers represent a unique case with respect to cancer genomics and precision medicine, as the mutation frequency is low, and targeted therapies are less available. Consequently, it is unknown whether clinical sequencing can be of benefit. OBJECTIVE To assess the feasibility of identifying actionable alterations and making individualized cancer therapy (iCat) recommendations …	2016	Primary data collection	USA	To assess the feasibility of identifying actionable alterations and making individualized cancer therapy (iCat) recommendations in pediatric patients with extracranial solid tumors	Tumor profiling (mutation detection and copy number assessment) preformed on archived clinically acquired specimens	100 participants (age under 30 years old)	Oncology
B. A. Sisk, A. L. Antes, S. Burrous and J. M. DuBois	Parental Attitudes toward Artificial Intelligence-Driven Precision Medicine Technologies in Pediatric Healthcare	Precision medicine relies upon artificial intelligence (AI)-driven technologies that raise ethical and practical concerns. In this study, we developed and validated a measure of parental openness and concerns with AI-driven technologies in their child's healthcare. In this cross-sectional survey, we enrolled parents of children <18 years in 2 rounds for exploratory (n= 418) and confirmatory (n= 3…	2020	Primary data collection	USA	To assess parent openness to AI-driven precision medicine technologies and identify concerns parents find importat when considering these technologies	Conducted surveys; two rounds of exploratory and confirmatory factor analysis	804 parents (418 exploratory analysis, 386 factor analysis)	N/A
Denburg, A.E., Giacomini, M., Ungar, W.J., Abelson, J.	The problem is small enough, the problem is big enough': A qualitative study of health technology assessment and public policy on drug funding decisions for children	Background: Public policy approaches to funding paediatric medicines in developed public health systems remain understudied. Current approaches to HTA present a variety of conceptual, methodological and practical problems in the context of child health. This study explores the technical and sociopolitical determinants of public funding decisions on paediatric drugs, through the analysis of interv…	2020	Primary data collection	Canada	To explore the technical and sociopolitical determinants of public funding decisions on paediatric drugs at the provincial and national levels in Canada.	In-depth interviews with a purposive sample of stakeholders; Grounded theory methods used to guide data collection and analysis	22 stakeholders involved in or impacted by HTA for child health technologies	N/A
McGill B.C., Wakefield C.E., Hetherington K., Munro L.J., Warby M., Lau L., Tyrrell V., Ziegler D.S., O'brien T.A., Marshall G.M., Malkin D., Hansford J.R., Tucker K.M., Vetsch J.	"Balancing Expectations with Actual Realities": Conversations with Clinicians and Scientists in the First Year of a High-Risk Childhood Cancer Precision Medicine Trial.	Precision medicine is changing cancer care and placing new demands on oncology professionals. Precision medicine trials for high-risk childhood cancer exemplify these complexities. We assessed clinicians' (n = 39) and scientists' (n = 15) experiences in the first year of the PRecISion Medicine for Children with Cancer (PRISM) trial for children and adolescents with high-risk cancers, through an i…	2020	Primary data collection	Australia	To assess clinicans' and scientists' experiences in the first year of the PRecISion Medicine for Children with Cancer (PRISM) trial" and describe their perceptions of potential professional challenges	In-depth semi-structured interviews with thematic analysis	39 clinicians and 15 scientists	Oncology
Saldana, Shannon N.; Hooper, David K.; Froehlich, Tanya E.; Campbell, Kathleen M.; Prows, Cynthia A.; Sadhasivam, Senthilkumar; Nick, Todd G.; Seid, Michael; Vinks, Alexander A.; Glauser, Tracy A.	Characteristics of Successful Recruitment in Prospective Pediatric Pharmacogenetic Studies	Background: There is a need to explore feasible means of accruing an appropriate study cohort to help fill the knowledge gap between pharmacogenetic contributions to drug response and clinical application in the pediatric population. Objectives: The aim of this study was to identify factors affecting recruitment of eligible subjects in pharmacogenetic studies at a large Midwestern pediatric acade…	2011	Primary data collection	USA	To identify factors affecting recruitment of eligible subjects in pharmacogenetic studies to evaluate recruitment success of ongoing trials and ascertain contributors to differential recruitment rates	Survey completed by lead investigators of pharmacogenetic studies	Lead and/or site investigators for 7 identified pharmacogenetic studies	N/A
Brown, J.T., Ramsey, L.B., Van Driest, S.L., Aka, I., Colace, S.I.	Characterizing Pharmacogenetic Testing Among Children’s Hospitals	Although pharmacogenetic testing is becoming increasingly common across medical subspecialties, a broad range of utilization and implementation exists across pediatric centers. Large pediatric institutions that routinely use pharmacogenetics in their patient care have published their practices and experiences; however, minimal data exist regarding the full spectrum of pharmacogenetic implementati…	2020	Primary data collection	USA	To characterize pharmacogenetic testing in addition to determining availability, concerns, and barriers to pharmacogenetic testing in pediatric hospitals.	Surveys sent through REDCap; participants rated questions regarding PGx testing on a numerical scale from 0-100 with "0" defined as not a barrier, "50" as somewhat of a barrier, and "100" as a large barrier	11 complete surveys/institutions; 3 partial, 2 of which from same institution and were coallated to form a complete response (results based on 12 complete responses/institutions)	N/A
Longo, C., Rahimzadeh, V., Bartlett, G.	Communication of Pharmacogenomic test results and treatment plans in pediatric oncology: deliberative stakeholder consultations with parents	Background: Effective communication in support of clinical decision-making is central to the pediatric cancer care experience for families. A new laboratory derived pharmacogenetic test (LDT) that can diagnose difficult-to-treat brain cancers has been developed to stratify children based on their ability to respond to available treatment; however, the potential implementation of the LDT may make …	2021	Primary data collection	Canada	To solicit the perspectives of parents of children with difficult-to-treat brain cancer on communication preferences surrounding the implementation of the laboratory derived pharmacogenetic test (LDT) in standard care using deliberative stakeholder conversations.	Small-group deliberative consultations (phase I) followed by a 'mixed' consultation (phase II)	12 parents in phase I (8 bereaved parents, 4 whose children were currently undergoing treatment), 5 parents in phase II (4 bereaved, 1 current)	Oncology
Manzi, Shannon F.; Fusaro, Vincent A.; Chadwick, Laura; Brownstein, Catherine; Clinton, Catherine; Mandl, Kenneth D.; Awolf, Wendy; Hawkins, Jared B.	Creating a scalable clinical pharmacogenomics service with automated interpretation and medical record result integration - experience from a pediatric tertiary care facility	{Objective: This paper outlines the implementation of a comprehensive clinical pharmacogenomics (PGx) service within a pediatric teaching hospital and the integration of clinical decision support in the electronic health record (EHR). Materials and Methods: An approach to clinical decision support for medication ordering and dispensing driven by documented PGx variant status in an EHR is describe…	2017	Primary data collection	USA	To outline the implementation of a comprehensive clinical PGx service withing a pediatric teaching hospital and the integration of clinical decision suppport in the HER	Created a web-based platform to automatically generate clinical report from raw genomic data	Support tool used to provide guidance for 31 patients (age range = 0.6–25.7 years)	N/A
Ramsey, Laura B.; Prows, Cynthia A.; Zhang, Kejian; Saldana, Shannon N.; Sorter, Michael T.; Pestian, John P.; Wenstrup, Richard J.; Vinks, Alexander A.; Glauser, Tracy A.	Implementation of Pharmacogenetics at Cincinnati Children's Hospital Medical Center: Lessons Learned Over 14 Years of Personalizing Medicine	{Significant interindividual variability in medication response can result in adverse drug reactions (ADRs) and increased healthcare costs. On the basis of ADR prevalence and mounting evidence linking genetics and pharmacokinetic variability, Cincinnati Children's Hospital Medical Center (CCHMC) launched the Genetic Pharmacology Service (GPS) in 2004 and has since performed >25,000 tests. Herein,…	2019	Primary data collection	USA	To describe the developmet, launch and update of the Genetic Pharmacology Service (GPS) at Cincinnati Childre's Hospital	N/A	N/A	N/A
Jessel, Chaten D.; Al Maruf, Abdullah; Oomen, Anita; Arnold, Paul D.; Bousman, Chad A.	Pharmacogenetic Testing Knowledge and Attitudes among Pediatric Psychiatrists and Pediatricians in Alberta, Canada	OBJECTIVE: To assess knowledge, attitudes, and barriers as well as ethical, legal and social concerns towards pharmacogenetic (PGx) testing among pediatric psychiatrists and pediatricians in Alberta, Canada. METHOD: An anonymous electronic survey was sent to pediatric psychiatrists (n = 49) and pediatricians (n = 93) in Alberta. RESULTS: A total of 20 surveys were completed (response rate = 14%).…	2022	Primary data collection	Canada	To assess knowledge, attitudes, and barriers as well as ethical, legal and social concerns towards pharmacogenetic (PGx) testing among pediatric psychiatrists and pediatricians in Alberta, Canada.	Anonymous online survey	12 pediatric psychiatrists and 8 pediatricians	Psychiatry
Cohn, Iris; Manshaei, Roozbeh; Liston, Eriskay; Okello, John B. A.; Khan, Reem; Curtis, Meredith R.; Krupski, Abby J.; Jobling, Rebekah K.; Kalbfleisch, Kelsey; Paton, Tara A.; Reuter, Miriam S.; Hayeems, Robin Z.; Verstegen, Ruud H. J.; Goldman, Aaron; Kim, Raymond H.; Ito, Shinya	Assessment of the Implementation of Pharmacogenomic Testing in a Pediatric Tertiary Care Setting	Importance: Pharmacogenomic (PGx) testing provides preemptive pharmacotherapeutic guidance regarding the lack of therapeutic benefit or adverse drug reactions of PGx targeted drugs. Pharmacogenomic information is of particular value among children with complex medical conditions who receive multiple medications and are at higher risk of developing adverse drug reactions. Objectives: To assess the…	2021	Primary data collection	Canada	To assess the implementation outcomes of a PGx testing program comprising both a point-of-care model that examined targeted drugs and a preemptive model informed by whole-genome sequencing that evaluated a broad range of drugs for potential therapy among children in a pediatric tertiary care setting	Point-of-care cohort: Targetted drug-guided approach to PGx testing if a child was designated to receive a drug or if they developed an adverse reaction (range of indications)	172 children, 57 in point-of-care cohort and 115 in preemptive cohort (age 8.5 [+/- 5.6] years)	Cardiology
Claudio-Campos, Karla; Padrón, Adaixa; Jerkins, Gabriel; Nainaparampil, Jaison; Nelson, Robyn; Martin, Anna; Wiisanen, Kristin; Smith, D. Max; Strekalova, Yulia; Marsiske, Michael; Cicali, Emily J.; Cavallari, Larisa H.; Mathews, Carol A.	Acceptability, Feasibility, and Utility of Integrating Pharmacogenetic Testing into a Child Psychiatry Clinic	Pharmacogenetic (PGx) testing is a tool to identify patients at a higher risk of adverse events or treatment failure. The concern for unwanted side effects can limit medication adherence, particularly in children and adolescents. We conducted a pragmatic study to evaluate the acceptability and feasibility and gather pilot data on the utility of PGx testing in a child and adolescent psychiatry cli…	2021	Primary data collection	USA	To evaluate the acceptability and feasibility and gather pilot data on the utility of PGx testing in a child and adolescent psychiatry clinic	Pragmatic study; pre- and post-survey questionnaires to examine attitudes about PGx testing completed by psychiatrists and families; track effects of symptom severity and side effects for drugs	49 patients (25 implementation group, 24 control group) (Under 20 years old)	Psychiatry
Stancil, Stephani L.; Berrios, Courtney; Abdel-Rahman, Susan	Adolescent perceptions of pharmacogenetic testing	Background: Despite the expansion of pharmacogenetics (PGx), the views of pediatric patients remain unknown. This study explores adolescents' understanding and perceptions of PGx testing. Methods: Adolescents who had PGx testing were interviewed and their electronic health records were reviewed. Results: Adolescents accurately described reason for testing and most felt the results impacted their …	2021	Primary data collection	USA	To explore adolescents’ understanding and perceptions of PGx testing. Information learned may inform patient-centered PGx implementation strategies in the pediatric population.	Interviews with collection and review of electronic health records	n=17 adolescents (12-21 years old)	N/A
Dimmock, David; Caylor, Sara; Waldman, Bryce; Benson, Wendy; Ashburner, Christina; Carmichael, Jason L.; Carroll, Jeanne; Cham, Elaine; Chowdhury, Shimul; Cleary, John; D'Harlingue, Arthur; Doshi, A.; Ellsworth, Katarzyna; Galarreta, Carolina I.; Hobbs, Charlotte; Houtchens, Kathleen; Hunt, Juliette; Joe, Priscilla; Joseph, Maries; Kaplan, Robert H.; Kingsmore, Stephen F.; Knight, Jason; Kochhar,…	Project Baby Bear: Rapid precision care incorporating rWGS in 5 California children's hospitals demonstrates improved clinical outcomes and reduced costs of care	Genetic disorders are a leading contributor to mortality in neonatal and pediatric intensive care units (ICUs). Rapid whole-genome sequencing (rWGS)-based rapid precision medicine (RPM) is an intervention that has demonstrated improved clinical outcomes and reduced costs of care. However, the feasibility of broad clinical deployment has not been established. The objective of this study was to imp…	2021	Primary data collection	USA	To implement RPM based on rWGS and evaluate the clinical and economic impact of this implementation as a first line diagnostic test in the California Medicaid (Medi-Cal) program.	rWGS performed	n=184 infants (<1 year old)	Oncology
Tan, Owen; Schofield, Deborah J.; O'Brien, Tracey; Trahair, Toby; Shrestha, Rupendra N.	Modelling the Economic Impact of Next Generation Sequencing and Precision Medicine on Childhood Cancer Management—a Microsimulation Approach	Precision medicine is a new approach to identify the best treatment available to patients based on their genomic information. However, no economic evaluation of genome sequencing has been reported for the treatment of childhood cancers, which is critical to evaluate the feasibility of implementing patient’s genome sequencing as part of a publicly funded treatment strategy. We have developed a mic…	2021	Primary data collection	Australia	To evaluate the cost-effectiveness of precision medicine in pediatric cancer.	Health records and molecular profiling through registry, data run through model to simulate costs of precision medicine.	n=1200 cancer patients (under 18 years old)	Oncology
M. J. McLaughlin, J. Wagner, V. Shahknovich, B. Carleton and J. S. Leeder	Considerations for Implementing Precision Therapeutics for Children	Improving the utilization of pharmacologic agents in the pediatric population yields significant, perhaps life-long, benefits. Genetic factors related to the disposition of a medication or an alteration at the target receptor site contributes to the observed variability of exposure and response between individuals. An additional source of this variability specific to the pediatric population is o…	2019	Review	International	To discuss issues related to implementing precision therapeutics in pediatrics and consider the drug response, exposure, and dose relationship to propose more effective PM implementation	N/A	N/A	N/A
S. C. Mack and P. A. Northcott	Genomic analysis of childhood brain tumors: Methods for genome-wide discovery and precision medicine become mainstream	Recent breakthroughs in next-generation sequencing technology and complementary genomic platforms have transformed our capacity to interrogate the molecular landscapes of human cancers, including childhood brain tumors. Numerous high-throughput genomic studies have been reported for the major histologic brain tumor entities diagnosed in children, including interrogations at the level of the genom…	2017	Review	USA	To summarize the spectrum of molecular profiling methods available for investigating genomic asspects of childhood brain tumors in both the research and clinical setting	N/A	N/A	Oncology
G. Bégo-Le Bagousse, X. Jia, S. Wolowacz, L. Eckert, J. Tavi and R. Hudson	Health utility estimation in children and adolescents: a review of health technology assessments	Objective: Health utility estimates for children and adolescents are critical for cost–utility analyses informing health technology assessment (HTA) authorities’ decisions governing access to pediatric treatments. However, in a recent review, only 29% of published pediatric cost–utility models used a utility measure validated for children. We examined utility estimates used in pediatric HTAs. Met…	2020	Review	International	To examine health utility estimates used in pediatric HTAs	N/A	N/A	N/A
C. Piana, L. Surh, S. Furst-Recktenwald, A. Iolascon, E. M. Jacqz-Aigrain, I. Jonker, R. Russo, R. H. N. Van Schaik, J. Wessels and O. E. Della Pasqua	Integration of pharmacogenetics and pharmacogenomics in drug development: Implications for regulatory and medical decision making in pediatric diseases	This article aims to provide an overview of the current situation regarding pharmacogenetic and pharmacogenomic (PG) studies in pediatrics, with a special focus on the role of PG data in the regulatory decision-making process. Despite the gap in pharmacogenetic research due to the lack of translational studies in adults and children, several technologies exist in drug development and biomarkers v…	2012	Review	International	To provide an overview of the current situation regarding pharmacogenetic and pharmacogenomic (PG) studies in pediatrics, with a special focus on the role of PG data in the regulatory decision-making process.	N/A	N/A	N/A
S. C. Bowdin, R. Z. Hayeems, N. Monfared, R. D. Cohn and M. S. Meyn	The SickKids Genome Clinic: Developing and evaluating a pediatric model for individualized genomic medicine	Our increasing knowledge of how genomic variants affect human health and the falling costs of whole-genome sequencing are driving the development of individualized genomic medicine. This new clinical paradigm uses knowledge of an individual's genomic variants to anticipate, diagnose and manage disease. While individualized genetic medicine offers the promise of transformative change in health car…	2016	Review	Canada	To review the challenges, opportunities and limits of integrating genomic analysis into pediatric clinical practice and describe a model for implementing individualized genomic medicine.	N/A	N/A	N/A
Maagdenberg, Hedy; Vijverberg, Susanne J. H.; Bierings, Marc B.; Carleton, Bruce C.; Arets, Hubertus G. M.; de Boer, Anthonius; Maitland-van der Zee, Anke H.	Pharmacogenomics in Pediatric Patients: Towards Personalized Medicine	{It is well known that drug responses differ among patients with regard to dose requirements, efficacy, and adverse drug reactions (ADRs). The differences in drug responses are partially explained by genetic variation. This paper highlights some examples of areas in which the different responses (dose, efficacy, and ADRs) are studied in children, including cancer (cisplatin), thrombosis (vitamin …	2016	Review	The Netherlands	To highlight examples of drug responses in children explained by genetic variation, identify challenges associated with pediatric PGx stsudies, and outline next steps	N/A	N/A	Multidisciplinary
Burke, Wylie; Thummel, Kenneth	Precision medicine and health disparities: The case of pediatric acute lymphoblastic leukemia	{Background: Precision medicine has uncertain potential to address population health disparities. Purpose: Case study of disparities in pediatric acute lymphoblastic leukemia (ALL). Method: Literature-based evaluation of ALL in African American (AA) and European American (EA) children. Findings: AA children have a lower incidence of ALL than EA children, experience higher relapse rates, and are m…	2019	Review	USA	To use the example of racial disparities in outcomes for childhood ALL to explore [health disparity] complexities, with the goal of identifying how precisoin health research might contribute to addressing this and other health disparities.	N/A	N/A	Oncology
Forrest, Suzanne J.; Geoerger, Birgit; Janeway, Katherine A.	Precision medicine in pediatric oncology	{Purpose of review The current review describes recent advances and unique challenges in precision medicine for pediatric cancers and highlights clinical trials assessing the clinical impact of targeted therapy matched to molecular alterations identified by tumor profiling. Recent findings Multiple prospective clinical sequencing studies in pediatric oncology have been reported in the last 2 year…	2018	Review	International	To describe recent advances and unique challenges in precision medicine for pediatric cancers" and highlight clinical trials assessing the impact of targeted therapies and clinical trial design	N/A	N/A	Oncology
Mody, Rajen J.; Prensner, John R.; Everett, Jessica; Parsons, D. Williams; Chinnaiyan, Arul M.	Precision medicine in pediatric oncology: Lessons learned and next steps	{The maturation of genomic technologies has enabled new discoveries in disease pathogenesis as well as new approaches to patient care. In pediatric oncology, patients may now receive individualized genomic analysis to identify molecular aberrations of relevance for diagnosis and/or treatment. In this context, several recent clinical studies have begun to explore the feasibility and utility of gen…	2017	Review	USA	To review the major developments in [genomics-driven pediatric precision medicine], discuss current limitations, and explore aspects of the clinical implementation of precision medicine, which lack consensus.	N/A	N/A	Oncology
Evans, W.E., Pui, C.-H., Yang, J.J.	The Promise and the Reality of Genomics to Guide Precision Medicine in Pediatric Oncology: The Decade Ahead	Much has been written about the promise of "precision medicine," especially in oncology, where somatic mutations can influence the response of cancer cells to "targeted therapy." There have been successful examples of targeted therapy improving the outcome of some childhood cancers, such as the addition of an ABL class tyrosine kinase inhibitor to conventional chemotherapy substantially improving…	2020	Review	USA	To provide an overview of the pediatric precision therapy landscape, past advances, and opportunities and challenges ahead	N/A	N/A	Oncology
DuBois, Steven G.; Corson, Laura B.; Stegmaier, Kimberly; Janeway, Katherine A.	Ushering in the next generation of precision trials for pediatric cancer	Cancer treatment decisions are increasingly based on the genomic profile of the patient's tumor, a strategy called "precision oncology." Over the past few years, a growing number of clinical trials and case reports have provided evidence that precision oncology is an effective approach for at least some children with cancer. Here, we review key factors influencing pediatric drug development in th…	2019	Review	USA	Describe an emerging regulatory framework that is accelerating the pace of clinical trials in children as well as design challenges that are specific to trials that involve young cancer patients, and discuss new drug development approaches for pediatric cancers	N/A	N/A	Oncology
Hall, Alison Elizabeth; Chowdhury, Susmita; Pashayan, Nora; Hallowell, Nina; Pharoah, Paul; Burton, Hilary	What ethical and legal principles should guide the genotyping of children as part of a personalised screening programme for common cancer?	{Increased knowledge of the gene-disease associations contributing to common cancer development raises the prospect of population stratification by genotype and other risk factors. Individual risk assessments could be used to target interventions such as screening, treatment and health education. Genotyping neonates, infants or young children as part of a systematic programme would improve covera…	2014	Review	UK	Explores the potential justifications and risks of genotyping children for genetic variants associated with common cancer development within a personalised screening programme.	N/A	N/A	Oncology
Cahaney, Christine; Dhir, Aditi; Ghosh, Taumoha	Role of Precision Medicine in Pediatric Oncology	Childhood cancer is the leading cause of nonaccidental death in children and adolescents. Over the past 50 years, development of novel therapies and improvements in supportive care have led to improvements in long-term survival rates. However, there remains great morbidity associated with cancer treatment among childhood cancer survivors, and the outcomes for patients who relapse remain poor. The…	2022	Review	USA	Review the implementation of precision medicine in pediatric oncology	N/A	N/A	Oncology
Tang Girdwood, Sonya C.; Rossow, Katelyn M.; Van Driest, Sara L.; Ramsey, Laura B.	Perspectives from the Society for Pediatric Research: pharmacogenetics for pediatricians	This review evaluates the pediatric evidence for pharmacogenetic associations for drugs that are commonly prescribed by or encountered by pediatric clinicians across multiple subspecialties, organized from most to least pediatric evidence. We begin with the pharmacogenetic research that led to the warning of increased risk of death in certain pediatric populations ("ultrarapid metabolizers") who …	2022	Review	USA	Provide an overview of pharmacogenetics, review pharmacogenetic research for exemplary gene-drug pairs, discuss clinical implementation, and provide a general perspective for the field.	N/A	N/A	N/A
Tucker, Elizabeth R.; George, Sally; Angelini, Paola; Bruna, Alejandra; Chesler, Louis	The Promise of Patient-Derived Preclinical Models to Accelerate the Implementation of Personalised Medicine for Children with Neuroblastoma	Patient-derived preclinical models are now a core component of cancer research and have the ability to drastically improve the predictive power of preclinical therapeutic studies. However, their development and maintenance can be challenging, time consuming, and expensive. For neuroblastoma, a developmental malignancy of the neural crest, it is possible to establish patient-derived models as xeno…	2021	Review	UK	Focuses on the development of, and the potential for patient-derived models for the study of neuroblastoma.	N/A	N/A	Oncology
Hoshitsuki, Keito; Fernandez, Christian A.; Yang, Jun J.	Pharmacogenomics for Drug Dosing in Children: Current Use, Knowledge, and Gaps	Pharmacogenomics research ranges from the discovery of genetic factors to explain interpatient variability in drug exposure and response to clinical implementation of this knowledge to improve pharmacotherapy. Medications with actionable pharmacogenomic associations are frequently used in children, and therefore pharmacogenomics-guided precision medicine is readily applicable to the pediatric pop…	2021	Review	USA	Review examples of how pharmacogenomic discoveries in children have demonstrated clinical utility in guiding drug dosing, then the unique consideration of ontogeny for pediatric pharmacogenomics, and finally the knowledge gaps that exist today requiring further research.	N/A	N/A	N/A
Gregornik, David; Salyakina, Daria; Brown, Marilyn; Roiko, Samuel; Ramos, Kenneth	Pediatric pharmacogenomics: challenges and opportunities: on behalf of the Sanford Children's Genomic Medicine Consortium	The advent of digital, electronic, and molecular technologies has allowed the study of complete genomes. Integrating this information into drug development has opened the door for pharmacogenomic (PGx) interventions in direct patient care. PGx allows clinicians to better identify drug of choice and optimize dosing regimens based on an individual's genetic characteristics. Integrating PGx into ped…	2021	Review	USA	Review the current state of PGx research and its clinical utility in pediatrics, a largely understudied population, and make recommendations for advancing cutting-edge practice in pediatrics	N/A	N/A	N/A
Moretti, Francesco; Ruiz, Fabrice; Bonifazi, Fedele; Pizzo, Elena; Kindblom, Jenny M.; c4c HTA expert group	Health technology assessment of paediatric medicines: European landscape, challenges and opportunities inside the conect4children project	The medicine development process is complex and requires time and effort to ensure safety, efficacy and quality. In paediatrics, this process is even more challenging, as it involves a subgroup of the population that already faces a considerable gap in the clinical evaluation of medicines and devices compared to the adult population. Moreover, access to therapies is heavily influenced by national…	2021	Review	International	Aims at describing the most relevant elements of the drug development process in the paediatric field by focusing on the HTA	N/A	N/A	N/A
Roberts, Timothy A.; Wagner, Jennifer A.; Sandritter, Tracy; Black, Benjamin T.; Gaedigk, Andrea; Stancil, Stephani L.	Retrospective Review of Pharmacogenetic Testing at an Academic Children's Hospital	There is limited evidence to support pharmacogenetic (PGx) testing in children. We conducted a retrospective review of PGx testing among 452 patients at an academic children's hospital to determine the potential utility of PGx in diseases of childhood and to identify targets for future pediatric pharmacogenetic research. An actionable gene-drug pair associated with the 28 genes tested (Clinical P…	2021	Review	USA	Evaluate the potential clinical utility of PGx testing performed on children to assist with treatment selection and dose adjustment and to identify targets for future research.	N/A	N/A	N/A
Barrett, Jeffrey S.; Barrett, Ryan F.; Vinks, Alexander A.	Status Toward the Implementation of Precision Dosing in Children	Precision dosing is progressing beyond the conceptual and proof-of-concept stages toward implementation. As the availability of dosing algorithms, tools, and platforms increases, so do the investment in technology services and actual implementation of clinical services offering these solutions to patients. Nowhere is this needed more than in pediatric populations, which are still reliant on adult…	2021	Review	USA	Evaluates current pediatric precision dosing efforts, highlighting their utility, longevity, and sustainability and assesses the current process for implementing such approaches examining current barriers that stand in the way of broader implementation and the stakeholders that must engage to ensure its ultimate success.	N/A	N/A	N/A
Ó Cathaoir, Katharina	The invisible child of personalized medicine	This article seeks to bring the invisible child of personalized medicine out from the shadows through legal analysis and empirical data. It uses Denmark as a case to argue that existing policies, laws and practices on personalized medicine neglect the legal and ethical issues specific to children. The article investigates Danish laws and practices in clinical genetics and describes how the law ne…	2021	Review	Denmark	investigates Danish laws and practices in clinical genetics and describes how the law neglects children’s right to self-determination	N/A	N/A	N/A
Ramsey, Laura B.; Namerow, Lisa B.; Bishop, Jeffrey R.; Hicks, J. Kevin; Bousman, Chad; Croarkin, Paul E.; Mathews, Carol A.; Van Driest, Sara L.; Strawn, Jeffrey R.	Thoughtful Clinical Use of Pharmacogenetics in Child and Adolescent Psychopharmacology	AACAP's recent policy statement on Clinical Use of Pharmacogenetic Tests in Prescribing Psychotropic Medications for Children and Adolescents1 recommends that "clinicians avoid using pharmacogenetic testing to select psychotropic medications in children and adolescents." We agree that there are limitations to the nascent evidence base for using pharmacogenetics, especially in combinatorial form (…	2021	Review	International	We wish to remind the AACAP community of the accumulating evidence and to highlight important principles of pharmacogenetic testing in youths.	N/A	N/A	Psychiatry
Ramos, Kristie N.; Gregornik, David; Ramos, Kenneth S.	Pharmacogenomics insights into precision pediatric oncology	PURPOSE OF REVIEW: Pharmacogenomic insights provide an opportunity to optimize medication dosing regimens and patient outcomes. However, the potential for interindividual genomic variability to guide medication dosing and toxicity monitoring is not yet standard of care. In this review, we present advances for the thiopurines, anthracyclines and vincristine and provide perspectives on the actionab…	2021	Review	USA	Present advances for the thiopurines, anthracyclines and vincristine and provide perspectives on the actionability of pharmacogenomic guidance in the future.	N/A	N/A	Oncology
Nersting, J., Borst, L., Schmiegelow, K.	Challenges in implementing individualized medicine illustrated by antimetabolite therapy of childhood acute lymphoblastic leukemia	Predicting the response to medical therapy and subsequently individualizing the treatment to increase efficacy or reduce toxicity has been a longstanding clinical goal. Not least within oncology, where many patients fail to be cured, and others are treated to or beyond the limit of acceptable toxicity, an individualized therapeutic approach is indicated. The mapping of the human genome and techno…	2011	Review	Denmark	To use childhood ALL therapy as a model to discuss issues related to implementing precision therapy and how they may be addressed	N/A	N/A	Oncology
D. Maamari, H. El-Khoury, O. Saifi, S. A. Muwakkit and N. K. Zgheib	Implementation of Pharmacogenetics to Individualize Treatment Regimens for Children with Acute Lymphoblastic Leukemia	Despite major advances in the management and high cure rates of childhood acute lymphoblastic leukemia (ALL), patients still suffer from many drug-induced toxicities, sometimes necessitating dose reduction, or halting of cytotoxic drugs with a secondary risk of disease relapse. In addition, investigators have noted significant inter-individual variability in drug toxicities and disease outcomes, …	2020	Review	Lebanon	To present PGx data in association with toxicities and efficacy of ALL treatments and offer suggestions to move forward in implementing preemptive PGx testing to individualize treatment	N/A	N/A	Oncology
Seibel, Nita L.; Janeway, Katherine; Allen, Carl E.; Chi, Susan N.; Cho, Yoon-Jae; Bender, Julia L. Glade; Kim, AeRang; Laetsch, Theodore W.; Irwin, Meredith S.; Takebe, Naoko; Tricoli, James V.; Parsons, Donald Williams	Pediatric oncology enters an era of precision medicine	{With the use of high-throughput molecular profiling technologies, precision medicine trials are ongoing for adults with cancer. Similarly, there is an interest in how these techniques can be applied to tumors in children and adolescents to expand our understanding of the biology of pediatric cancers and evaluate the clinical implications of genomic testing for these patients. This article review…	2017	Review	USA	To describe how precision medicine is being applied to pediatric oncology and the unique challenges associated with these efforts.	N/A	N/A	Oncology
Sing, Chor-Wing; Cheung, Ching-Lung; Wong, Ian C. K.	Pharmacogenomics - how close/far are we to practising individualized medicine for children?	The translation of pharmacogenomics into clinical practice is a key approach for practising individualized medicine, which aims to maximize drug efficacy and minimize drug toxicity. Since the completion of both the Human Genome Project and the International HapMap project, the development of pharmacogenomics has been greatly facilitated. However, progress in translating pharmacogenomics into clin…	2015	Review	China	To discuss the existing applications and the limitations to the implementation of paediatric pharmacogenomics, as well as possible solutions for overcoming these limitations and challenges.	N/A	N/A	N/A
Freund, C.L., Clayton, E.W.	Pharmacogenomics and Children: Meeting the Ethical Challenges	Pharmacogenomic research promises to permit the development and delivery of safer and more effective drugs. If children are to receive these benefits, as justice would demand that they should, children must be included in trials that assess the impact of genetic variation, changing patterns of gene expression over time, and the effects of administering drugs. The ethical and legal challenges to c…	2003	Review	USA	To provide an overview of the ethical challenges in conducting PGx studies and tests in children	N/A	N/A	N/A
Vanakker, O. M.; De Paepe, A.	Pharmacogenomics in children: advantages and challenges of next generation sequencing applications.	Pharmacogenetics is considered as a prime example of how personalized medicine nowadays can be put into practice. However, genotyping to guide pharmacological treatment is relatively uncommon in the routine clinical practice. Several reasons can be found why the application of pharmacogenetics is less than initially anticipated, which include the contradictory results obtained for certain variant…	2013	Review	Belgium	To discuss the different NGS applications that may be useful for pharmacogenomics in children and the challenges that they bring on.	N/A	N/A	N/A
Hawcutt, Daniel B.; Cooney, Lewis; Oni, Louise; Pirmohamed, Munir	Precision Dosing in Children	{Unlike adult medicine, there are fewer choices of medicines per condition in children, and for existing medications, supporting data on pharmacokinetics, pharmacodynamics, or pharmacogenomics is often incomplete. Many pediatric doses are calculated using body weight to produce a dose for the individual child, but this is not true personalisation as the dose suggested (usually in mg/kg) is the sa…	2016	Review	UK	To consider where consideration of dose is crucial in pediatrics, including the developmetal changes across childhood, pediatric obesity, and old and new medicine where data on dosing are scarce and/or inadequately extrapolated from adults.	N/A	N/A	N/A
Vijverberg, Susanne J. H.; Brinkman, Paul; Rutjes, Niels W. P.; Maitland-van der Zee, Anke H.	Precision medicine in severe pediatric asthma: opportunities and challenges	{Purpose of review Severe pediatric asthma exerts a substantial burden on patients, their families and society. This review provides an update on the latest insights and needs regarding the implementation of precision medicine in severe pediatric asthma. Recent findings Biologicals targeting underlying inflammatory pathways are increasingly available to treat children with severe asthma, holding …	2020	Review	The Netherlands	To provide an update on the latest insights and needs regarding the implementation of precision medicine in severe pediatric asthma.	N/A	N/A	Pulmonology
Subbiah, Vivek	Prospects and Pitfalls of Personalizing Therapies for Sarcomas: From Children, Adolescents, and Young Adults to the Elderly	{Sarcomas are a heterogeneous class of tumors that affect all ages, from children, adolescents, and young adults to the elderly. Within this panoply of tumor subtypes lies the opportunity to bring to bear a vision of personalized medicine in which the fast-paced evolution fromthe ``one gene, one test, one drug{''} approach to a comprehensive ``panomic,{''} multiplex, multianalyte method coupled w…	2014	Review	USA	To outline the prospects of personalized medicine in the treatment of sarcomas and the pitfalls that need to be overcome for it to become a reality	N/A	N/A	Oncology
Sobkowiak-Sobierajska, Agnieszka; Lindemans, Caroline; Sykora, Tomas; Wachowiak, Jacek; Dalle, Jean-Hugues; Bonig, Halvard; Gennery, Andrew; Lawitschka, Anita	Management of Chronic Graft-vs.-Host Disease in Children and Adolescents With ALL: Present Status and Model for a Personalised Management Plan	Herein we review current practice regarding the management of chronic graft-vs.-host disease (cGvHD) in paediatric patients after allogeneic haematopoietic stem cell transplantation (HSCT) for acute lymphoblastic leukaemia (ALL). Topics covered include: (i) the epidemiology of cGvHD; (ii) an overview of advances in our understanding cGvHD pathogenesis; (iii) current knowledge regarding risk facto…	2022	Review	International	To review what is known about ALL, current ALL management, and put forward a more individualised approach	N/A	N/A	Oncology
Fernandez-Luque, Luis; Al Herbish, Abdullah; Al Shammari, Riyad; Argente, Jesús; Bin-Abbas, Bassam; Deeb, Asma; Dixon, David; Zary, Nabil; Koledova, Ekaterina; Savage, Martin O.	Digital Health for Supporting Precision Medicine in Pediatric Endocrine Disorders: Opportunities for Improved Patient Care	Digitalization of healthcare delivery is rapidly fostering development of precision medicine. Multiple digital technologies, known as telehealth or eHealth tools, are guiding individualized diagnosis and treatment for patients, and can contribute significantly to the objectives of precision medicine. From a basis of "one-size-fits-all" healthcare, precision medicine provides a paradigm shift to d…	2021	Review	International	Review of The Gulf Cooperation Council (GCC) region and the rapidly implementing telehealth strategies.	N/A	N/A	Endocrinology
Lee, Justin; Gillam, Lynn; Visvanathan, Keshini; Hansford, Jordan R.; McCarthy, Maria C.	Clinical Utility of Precision Medicine in Pediatric Oncology: A Systematic Review	PURPOSE: Precision medicine uses advanced molecular techniques to guide the use of targeted therapeutic drugs and is an emerging paradigm in pediatric oncology. Clinical evidence related to the efficacy of many novel targeted drugs, however, is currently very limited given the rarity of pediatric cancer and the lack of published evidence for the use of these drugs in children. This systematic rev…	2021	Review	International	To evaluate the existing evidence for the feasibility and clinical efficacy of precision medicine in pediatric oncology.	N/A	N/A	Oncology
Tu, Quyen; Cotta, Menino; Raman, Sainath; Graham, Nicolette; Schlapbach, Luregn; Roberts, Jason A.	Individualized precision dosing approaches to optimize antimicrobial therapy in pediatric populations	Introduction: Severe infections continue to impose a major burden on critically ill children and mortality rates remain stagnant. Outcomes rely on accurate and timely delivery of antimicrobials achieving target concentrations in infected tissue. Yet, developmental aspects, disease-related variables, and host factors may severely alter antimicrobial pharmacokinetics in pediatrics. The emergence of…	2021	Review	Australia	To outline how antimicrobial dose individualization could be achieved in neonates, infants, children, and adolescents.	N/A	N/A	Infectious Disease
Renfro, L.A., Ji, L., Piao, J., Onar-Thomas, A., Kairalla, J.A., Alonzo, T.A.	Trial design challenges and approaches for precision oncology in rare tumors: Experiences of the children's oncology group	In the United States, cancer remains the leading cause of disease-related death in children. Although survival from any pediatric cancer has improved dramatically during past decades, a number of cancers continue to yield dismal prognoses, which has motivated the continued study of novel therapeutic strategies. Furthermore, even patients cured of pediatric cancer often experience severe adverse e…	2019	Review	USA	To discuss some of the unique trial design considerations often encountered in any rare tumor setting" and review the practical motivations, present challenges, and potential solutions for each	N/A	N/A	Oncology
Vijverberg, Susanne J. H.; Pijnenburg, Marielle W.; Hovels, Anke M.; Koppelman, Gerard H.; Maitland-van der Zee, Anke-Hilse	The need for precision medicine clinical trials in childhood asthma: rationale and design of the PUFFIN trial	{A `one-size fits all'-approach does not fit all pediatric asthma patients. Current evidence suggests that in children with persistent asthma, ADRB2 genotype-guided treatment can improve treatment outcomes, yet this evidence is mainly derived from observational and genotype-stratified studies. Implementation of precision medicineguided asthma treatment in clinical practice will only occur if rand…	2017	Special Report	The Netherlands	To discuss why precision medicine trials are currently needed to improve childhood asthma management and present the rationale and design of the PUFFIN trial, that has been set up to address this need.	N/A	N/A	Pulmonology
							simulation of treatment protocol
								Control: n=24
								n=17 physicians
							-variants confirmed by Sanger sequencing, chromosomal microarray, etc
							-self administered questionnaires regarding changes in medical care
								n=27 laboratory personnel
Avello, Kayleigh; Bell, Megan; Stein, Quinn; Bares, Valerie; Landsverk, Megan; Salyakina, Daria; McCafferty-Fernandez, Jennifer; Kingsmore, Stephen; Bedrick, Alan; Bhojwani, Deepa; Hoyme, H. Eugene	Perspectives of Pediatric Providers Regarding Clinical Use of Pharmacogenetics	INTRODUCTION: A major goal of the current personalized medicine era is to utilize pharmacogenetics (PGx) in order to influence how medications and therapies are prescribed by providers. However, disparities for prescribing medications between adults and children exist. Research has shown that children are not just small adults and there are different challenges for pediatric providers in regards …	2021
							Preliminary electronic survey, pharmacy records analyzed, test panel designed, open array determined and samples input
						and perspectives of adolescents and parents of patients who have already undergone NGS evaluation, focusing
						on the psychosocial impact and personal utility."
						and its effect on diagnosis, management, and treatment of pediatric cancers."
						(CPGx) test on medication management and clinical outcomes in children and adolescents treated at a tertiary	Pre-baseline and post-baseline visits
						care psychiatry practice."
						among oncologists and scientists to discuss the role of pharmacogenetic (PGx) testing in pediatric clinical
						oncology practice"
